# Supplementary material for: Examination of the Virome of Taro Plants Affected by a Lethal Disease, the Alomae-Bobone Virus Complex, in Papua New Guinea
Source: Viruses. 2022 Jun 28;14(7):1410. doi: 10.3390/v14071410 (PMC9320088; doi:10.3390/v14071410)
Supplement: Supplementary file 1 [file viruses-14-01410-s001.zip]

Archive with 2 entries (2 files):
- Figures S1 and S2.pdf
- Table S1.xlsx
