# Supplementary material for: Examination of the Virome of Taro Plants Affected by a Lethal Disease, the Alomae-Bobone Virus Complex, in Papua New Guinea
Source: Viruses. 2022 Jun 28;14(7):1410. doi: 10.3390/v14071410 (PMC9320088; doi:10.3390/v14071410)
Supplement: Supplementary file 1 [file viruses-14-01410-s001.zip › Table S1.xlsx]

## Sheet: Taro
			Table S1. Sequences of primers used in this study for virus detection, bridge sequence gaps, and determination of the 5′ and 3′ sequence ends. Primer sequences used for virus indexing of the PNG samples are in bold and underlined
	Virus	Primer Name	Sequence (5'-3')	Annealing Temperature	Expected Amplicon (bp)	Purpose
	Colocasia bobone disease- associated virus (CBDaV)	CBDaV-PNG-L-F	GGATCRTCATTGCCTTATCTGG	55°C	644	CBDaV-PNG L gene detection
		CBDaV-PNG-L-R	CCTARGCGCTTGATCTCTTC
		CBDaV-PNG-G-F	CCRACTTGGGTRAACATGAC	55°C	234	CBDaV-PNG G gene detection
		CBDaV-PNG-G-R	CTGTGGGTAGATTGRGAGAT
		CBDaV-N-F	ATATGTCTGAGTCTGATCTTTTCGG	54°C	156	CBDaV all N gene detection
		CBDaV-N-R	CCTCAACTTCTCCCGCAAC
		CBDaV-PNG-5raceR	CGAAGGAAACAGCCACTATC	54°C	127	whole CBDaV genome amplification, gap bridge and sequencing
		CBDaV-PNG-F1	CCATTCTGAAATTTGTGAATCCCGTCT	55°C	1056
		CBDaV-PNG-R1	CGAGACGTGCATACCTGAATTT
		CBDaV-PNG-F2	TGACGATCAAAGACAAGACGAAG	55°C	1094
		CBDaV-PNG-R2	ACACATGTGATTCGCCTCTTCT
		CBDaV-PNG-F3	CGCAGGTTCCACGTATCTGG	55°C	1101
		CBDaV-PNG-R3	TACGGCCATAGGACACGGAT
		CBDaV-PNG-F4	TGCAGGTTGAATTCGTGGACT	55°C	1155
		CBDaV-PNG-R4	AGAAATAGACAGCACCCAGACA
		CBDaV-PNG-F5	AGTTCGTGGACAATAAAGAGCTCT	55°C	1204
		CBDaV-PNG-R5	CCTACAGGCTTGCTATTTGGTT
		CBDaV-PNG-F6	TGCAACGATGGAGAGCTTGT	55°C	1140
		CBDaV-PNG-R6	TTAGACACATCAGACCTCGCT
		CBDaV-PNG-F7	AGGTAATAAGACGGCTCAAAGATCC	55°C	1203
		CBDaV-PNG-R7	TCAAAGACATCAGCGCAAACA
		CBDaV-PNG-F8	AGAAATTGATAAGTCTCCGTTGGG	55°C	1190
		CBDaV-PNG-R8	TGAGTCCTCCTAAAGTCTTCGG
		CBDaV-PNG-F9	TCTCCAAGTATCATCCTCTGGTG	55°C	1122
		CBDaV-PNG-R9	CAGTGACAGACGAAAGGAGGT
		CBDaV-PNG-F10	GGACTGAGCCCTTGATAGCA	55°C	1151
		CBDaV-PNG-R10	ACAGTCAGGGCAAGATGAGC
		CBDaV-PNG-F11	AGGTTGGCAGAGAGAGTTCAA	55°C	1136
		CBDaV-PNG-R11	ACAGAGGAGGCATGGCGAA
		CBDaV-PNG-F12	GTGTGGATTCATGGAGAGGGA	55°C	753
		CBDaV-PNG-R12	ATCCCCTACCTTATTGTACCCACTTC
		CBDaV-PNG-3raceF	CCGCAGCCATGAAACTTTGC	54°C	330
	Colocasia umbra-like virus (CULV)	CULV-F	ACAATCGTGGTACCGCTTCC	55°C	531	TULV-RdRp gene detection
		CULV-R	ACACGCTACGGTCGACTCTA
	Taro bacilliform virus (TaBV)	TaBV-all-RTF	CAGATTTTCAGCATCTGATTGGAAG	55°C	324	TaBV-RT sequence detection
		TaBV-all-RTR	TGRCAATCAGTRCGGAGGGT
	Taro bacilliform CH virus (TaBCHV)	TaBChV-all-RTF	GTATGCAAATGGAAGCCCCA	55°C	296	TaBChV-RT sequence detection
		TaBChV-all-RTR	TGGAATCTGATTTCAAGGCC
		TaBChV-all-F1	ACGGAGTTGTAGCAAGCCT	55°C	1300	whole TaBChV genome amplification, gap bridge and sequencing
		TaBChV-all-R1	TGTTGRTTGTCGGTGCAGAG
		TaBChV-all-F2	AAYTCTATGCAGGAACGAGC	55°C	1363
		TaBChV-all-R2	TGGTCCATAATTTGGAGGAC
		TaBChV-all-F3	GAAAATRATGCTGATGATGAG	55°C	1355
		TaBChV-all-R3	TATTCCCAARCATGGTTGCA
		TaBChV-all-F4	CTTCCGAGAAGAAGACCAGAC	55°C	1351
		TaBChV-all-R4	TCCYCTGACCTCCTTTCCTGT
		TaBChV-all-F5	CTCAAACTTGGCACTATYAGGC	55°C	1294
		TaBChV-all-R5	CCAGYAGAATAGTCTGATCCGAA
		TaBChV-all-F6	GGCCTTGARATCAGATTCCA	55°C	~1,700
		TaBChV-all-R6	CCCATCTATCACTCATTAACCC
	Dasheen mosaic virus (DsMV)	DsMV-all-CPF	GGGCTTGGGTGATGATGGA	54°C	309	DsMV-CP sequence detection
		DsMV-all-CPR	ACARCCTAGTGGTAACGTTDGADAG
		DsMV-PNG-5raceR	GTCTGATTGCTTAATGAGGCGCCTA	54°C		whole DsMV genome amplification, gap bridge and sequencing
		DsMV-PNG-F1	GAGCAACGACTGTAGTTGCT	54°C	1465
		DsMV-PNG-R1	AGACTTGGGTTGAGCAAAGC
		DsMV-PNG-F2	TTTAAGCCTCATTGGTGAAGG	54°C	1682
		DsMV-PNG-R2	CACAGATCATTTGCACCAAC
		DsMV-PNG-F3	TTGGAGAGTCTACGGCCAGA	54°C	573
		DsMV-PNG-R3	TGCTAGTGGTCTGGTGGGTT
		DsMV-PNG-F4	AAGTGGATGGTCGCACAATG	54°C	977
		DsMV-PNG-R4	AGCCTGTTGAAGAGTTGCGA
		DsMV-PNG-F5	AACAAAAGGGAAGCACTCACA	54°C	1559
		DsMV-PNG-R5	CCCCACAGCCGCTTTCATAT
		DsMV-PNG-F6	TGAAAGCTGAGTTGCGTCCA	54°C	1188
		DsMV-PNG-R6	CAGTTGTCTTTGGTGCAGGC
		DsMV-PNG-3raceF	TGATCGAGTACAAACCTGAGTAGC	54°C	~852
	Taro reovirus (TaRV)	Taro-Reo-S1-F	TACGGTGTTGGAGGGAACG	55°C	133	TaRV-S1 sequence detection
		Taro-Reo-S1-R	ACTCCGTAACTGAACCCTGT
		Taro-Reo-S2-F	CGCAACAGTGGAGTCGATGA	55°C	229	TaRV-S2 sequence detection
		Taro-Reo-S2-R	TCATGTTGCGTTGCCCACTA
		Taro-Reo-S3-F	GTTCAAGAGCAGACGGAAGG	55°C	337	TaRV-S3 sequence detection
		Taro-Reo-S3-R	AATTTCCGACGGGCATTGGA
		Taro-Reo-S4-F	ATTCCGATGCTGCAACGCTA	55°C	398	TaRV-S4 sequence detection
		Taro-Reo-S4-R	ACGCATGGCCATCAGTAAGT
		Taro-Reo-S5-F	CGAAGATCAGCGAGTAGTAC	55°C	473	TaRV-S5 sequence detection
		Taro-Reo-S5-R	CAAGTCAATGGCTCGGGTGA
		Taro-Reo-S6-F	GCGAGGCAGAGAGAGAAGATG	55°C	579	TaRV-S6 sequence detection
		Taro-Reo-S6-R	ACCACTCTTGCTTGCTGGAA
		Taro-Reo-S7-F	GAATGGGTTGGAAATGTCGC	55°C	550	TaRV-S7 sequence detection
		Taro-Reo-S7-R	GGGCTTGGCTGACATCGTAT
		Taro-Reo-S8-F	CGAGAAGAGGGAGAGAGCTTTG	55°C	612	TaRV-S8 sequence detection
		Taro-Reo-S8-R	CCACAGTCATTTGAATCACG
		Taro-Reo-S9-F	ACAACGACCAAGTGCAGGAA	55°C	726	TaRV-S9 sequence detection
		Taro-Reo-S9-R	CAGGTTGCATCACTGTATGG
		Taro-Reo-S10-F	TGCACTGATACCGAGACCAC	55°C	892	TaRV-S10 sequence detection
		Taro-Reo-S10-R	ACGAATACTTGCTGCACGGT
	Taro vein chlorosis virus (TaVCV)	TaVCV-G-F	GAGTGTGAGAAGTCAAGTGATGT	48°C	320	TaVCV G gene sequence detection
		TaVCV-G-R	TGCCAWAWCCACCAGAATCT
